# Supplementary material for: Numerical Analysis of the Effect of Retaining Ring Structure on the Chemical Mechanical Polishing Abrasive Motion State
Source: Materials (Basel). 2022 Dec 21;16(1):62. doi: 10.3390/ma16010062 (PMC9821106; doi:10.3390/ma16010062)
Supplement: Supplementary file 1 [file materials-16-00062-s001.zip]

Archive with 1 entries (1 files):
- Video S1. 7mmx18 groove abrasives motion state.mp4
